# Supplementary material for: Angiogenin Ameliorates Endometritis by Inhibiting NLRP3 Inflammasome Activation
Source: Animals (Basel). 2025 Jul 8;15(14):2002. doi: 10.3390/ani15142002 (PMC12291823; doi:10.3390/ani15142002)
Supplement: Supplementary file 1 [file animals-15-02002-s001.zip]

Archive with 1 entries (1 files):
- animals-3708800-supplementary.pdf
